# Supplementary material for: Quantifying a Systems Map: Network Analysis of a Childhood Obesity Causal Loop Diagram
Source: PLoS One. 2016 Oct 27;11(10):e0165459. doi: 10.1371/journal.pone.0165459 (PMC5082925; doi:10.1371/journal.pone.0165459)
Supplement: S1 Table — Variable names corresponding to ID. (CSV) [file pone.0165459.s001.csv]

ID	Variable
1	Ability skills in growing own vegetables
2	Ability/time to cook meals
3	Access to buy fresh produce
4	Access to processed food/quick food
5	Access to public transport
6	Access to recreation infrastructure parks and paths
7	Adults buying junk processed foods
8	Advertising sponsorship of fast and processed food
9	Attractiveness of parks and open spaces
10	Available income for food
11	Available income for sports
12	Available time
13	Behavioural psychological reasons for overeating
14	Breastfeeding rates
15	Buying fresh food
16	Car use
17	Children living in regional areas
18	Club culture - clicky
19	Club culture - inclusive
20	Club rivalry fierce
21	Clubs funds
22	Club's health promoting policies
23	Club size
24	Community connectedness
25	Confusion/mixed messages around what we should be eating
26	Consumption of soft drinks
27	Consumption of water
28	Cooking classes
29	Cost of fresh foods
30	Culture of food as reward
31	Demand for fruit/vegies
32	Design of town for supporting active transport ie. cycling overpass
33	Distance to grocery stores
34	Eating to feel good
35	Employment opportunities for children at fast-food outlets
36	Exposure of fast-food advertising in sports
37	Family income
38	Fast food consumption
39	Fast-food outlets in Portland
40	Fear and risk averse society
41	Feeling satisfied
42	Free WIFI
43	Fundraising with junkfood/fast-food sponsorships
44	Health literacy
45	Health literacy of children
46	Health literacy of parents
47	Healthy eating habits early years in life
48	Healthy food options marketed
49	Healthy policies(regional state level)
50	House size big house small block
51	Influence of advertising
52	Influence of other adults on children's PA
53	Influence of other adults on children's healthy eating behaviours
54	Influence of parents on children's PA
55	Influence of parents on children's healthy eating behaviours
56	Involving kids in planning
57	Junk food consumption
58	Junk-food eating addiction
59	Kids asking for fast-food
60	Kids bikeriding, walking, etc.
61	Kids raised by people other than their parents
62	Kids using hunger as cues for eating
63	Kids wanting more food
64	Kids with healthy weight
65	Length of time as a member of Portland and community
66	Level of physical activity
67	Location of Portland North Primary out of town
68	Mandating fitness class in schools
69	Marketing of processed foods to kids
70	Mechanization advances in technology
71	Need to purchase bottled water
72	Negative body image
73	Normalizing PA culture
74	Normalizing healthy culture
75	Other adult's value of PA for children
76	Other adults value of healthy eating
77	Overeating
78	Parents and children purchasing fast-food
79	Parents available to volunteer
80	Parents value of PA for children
81	Parents value of healthy eating
82	Parents who cook
83	Participation fees
84	Participation in sports
85	Perceived water quality
86	Pickup drop off culture
87	Portion size norm
88	Positive body image
89	Precious parenting
90	Preparation for bad weather
91	Price of soft drinks
92	Public transport: town bus and rural bus
93	Quality of fresh foods
94	Quality of open space
95	Role modelling consumption of sport drinks
96	Safety and risk (missing footpaths logging trucks)
97	School canteen policy
98	Schools with healthy curriculum
99	Screen time
100	Self-esteem
101	Shift work
102	Single parent families
103	Social barriers to participation (gender friendly)
104	Social connection
105	Sporting club cooperation
106	Stores stocking fresh produce
107	Sugar consumption
108	Time other adults have with children
109	Time parents have with children
110	Trading hours of supermarkets
111	Unstructured sport activities
112	Value of fast/processed food for the money
113	Water taste
114	Work fatigue
