# Supplementary material for: Quantifying a Systems Map: Network Analysis of a Childhood Obesity Causal Loop Diagram
Source: PLoS One. 2016 Oct 27;11(10):e0165459. doi: 10.1371/journal.pone.0165459 (PMC5082925; doi:10.1371/journal.pone.0165459)
Supplement: S2 Table — Edge list of the connections in the community developed causal loop diagram for childhood obesity. (CSV) [file pone.0165459.s002.csv]

Source	Target
110	3
65	19
58	57
70	1
70	3
70	4
70	12
70	66
70	99
1	31
33	3
87	77
88	66
88	84
88	100
18	19
19	84
20	105
105	84
111	84
94	9
104	84
104	99
97	98
13	57
31	15
16	40
16	66
16	84
106	3
106	31
3	15
34	77
77	64
14	62
14	64
62	41
62	77
38	64
64	88
67	92
92	66
5	66
5	84
103	84
6	9
9	60
9	99
42	57
42	99
99	51
99	57
99	66
99	104
25	45
25	46
45	44
46	44
44	14
44	51
44	76
44	81
39	35
39	51
35	38
35	51
68	98
98	31
98	44
98	57
98	66
98	73
98	74
49	73
49	74
73	60
63	57
37	10
37	11
10	112
83	11
83	21
11	84
21	43
21	84
36	51
36	59
93	15
28	82
82	2
23	2
23	48
23	57
23	84
61	108
61	109
108	52
108	53
75	52
52	66
80	50
80	54
50	66
109	54
109	55
54	66
101	12
101	109
101	114
12	2
12	3
12	7
12	16
12	79
102	2
102	11
102	66
102	78
102	79
81	7
81	48
81	55
53	57
32	24
24	16
24	60
96	40
90	60
113	85
85	26
85	27
85	71
71	26
71	27
27	107
95	26
107	41
41	63
72	66
72	100
66	64
66	99
17	84
84	36
84	38
84	66
84	104
8	26
8	30
8	34
8	69
8	78
8	87
8	112
30	7
69	26
69	30
69	51
51	7
51	59
55	57
57	41
57	58
57	64
22	43
43	21
43	36
43	69
43	83
59	78
78	38
78	59
78	82
29	15
15	2
15	106
114	2
114	112
2	4
2	78
2	82
2	87
86	79
79	21
79	86
112	7
112	43
112	78
7	57
76	48
76	53
48	44
48	57
48	59
48	78
89	40
89	90
40	16
40	26
40	60
40	71
40	84
56	9
56	60
60	66
60	73
60	111
91	26
26	107
